# Supplementary material for: A conditional Pax6 depletion study with no morphological effect on the adult mouse corneal epithelium
Source: BMC Res Notes. 2018 Oct 5;11:705. doi: 10.1186/s13104-018-3812-9 (PMC6173925; doi:10.1186/s13104-018-3812-9)
Supplement: Supplementary file 1 — Additional file 1. Fetal eye measurements. [file 13104_2018_3812_MOESM1_ESM.xlsx]

## Sheet: Sheet1
Measurements of E13.5 fetal eyes following tamoxifen treatment at E9.5.
Floxed heterozygote Pax6fl/+ measurements
	Whole eye				Lens
	Dia A-P	Dia L-R	Mean eye diameter		Dia A	Dia B	Mean lens diameter
Heterozygous fl/+ fetus 1, eye 1	610.2	704.52	657.36		321.52	324.13	322.825
Heterozygous fl/+ fetus 1, eye 2	588.53	721.13	654.83		312.96	269.99	291.475
Heterozygous fl/+ fetus 2, eye 1	761.84	805.41	783.625		331.35	275.51	303.43
Heterozygous fl/+ fetus 2, eye 2	708.86	718.38	713.62		332.44	278.82	305.63
Heterozygous fl/+ fetus 3, eye 1	602.1	605.96	604.03		299.83	303.24	301.535
Heterozygous fl/+ fetus 3, eye 2	579.48	658.82	619.15		277.59	273.82	275.705
Floxed homozygote Pax6fl/fl measurements
	Whole eye				Lens
	Dia A-P	Dia L-R	Mean eye diameter		Dia A	Dia B	Mean lens diameter
Homozygous fl/fl fetus 1, eye 1	421.38	467.07	444.225		172.06	204.05	188.055
Homozygous fl/fl fetus 1, eye 2	389.43	488.81	439.12		154.41	156.11	155.26
Homozygous fl/fl fetus 2, eye 1	475.38	509.27	492.325		225.65	235.68	230.665
Homozygous fl/fl fetus 2, eye 2	516.23	450.95	483.59		267.54	242.94	255.24
Homozygous fl/fl fetus 3, eye 1	436.2	480.34	458.27		203.05	210.44	206.745
Homozygous fl/fl fetus 3, eye 2	413.61	491.31	452.46		169.83	180.35	175.09
Floxed heterozygote: mean of L&R sides
			Mean eye diameter (L&R eyes)				Mean lens diameter (L&R lenses)
Heterozygous fl/+ fetus 1			656.095				307.15
Heterozygous fl/+ fetus 2			748.622				304.53
Heterozygous fl/+ fetus 3			611.59				288.62
Floxed homozygote: mean of L&R sides
			Mean eye diameter (L&R eyes)				Mean lens diameter (L&R lenses)
Homozygous fl/fl fetus 1			441.673				171.657
Homozygous fl/fl fetus 2			487.957				242.953
Homozygous fl/fl fetus 3			455.365				190.918
